# Supplementary material for: Enhancement of Mechanical Properties of Multilayer Ceramic Capacitors through a BaTiO3/polydopamine Cover Layer
Source: Polymers (Basel). 2023 Oct 7;15(19):4014. doi: 10.3390/polym15194014 (PMC10575367; doi:10.3390/polym15194014)
Supplement: Supplementary file 1 [file polymers-15-04014-s001.zip]

Archive with 1 entries (1 files):
- polymers-2539916-supplementary.pdf
